# Supplementary material for: Left Ventricular Diastolic Dysfunction in ARDS Patients
Source: J Clin Med. 2022 Oct 11;11(20):5998. doi: 10.3390/jcm11205998 (PMC9604741; doi:10.3390/jcm11205998)
Supplement: Supplementary file 1 [file jcm-11-05998-s001.zip]

Archive with 1 entries (1 files):
- jcm-1910394-supplementary.pdf
